# Supplementary material for: Enzyme Inhibitors from Gorgonians and Soft Corals
Source: Mar Drugs. 2023 Jan 31;21(2):104. doi: 10.3390/md21020104 (PMC9963996; doi:10.3390/md21020104)
Supplement: Supplementary file 1 [file marinedrugs-21-00104-s001.zip]

Archive with 1 entries (1 files):
- marinedrugs-2150067-supplementary.xlsx
