# Supplementary material for: Enzyme Inhibitors from Gorgonians and Soft Corals
Source: Mar Drugs. 2023 Jan 31;21(2):104. doi: 10.3390/md21020104 (PMC9963996; doi:10.3390/md21020104)
Supplement: Supplementary file 1 [file marinedrugs-21-00104-s001.zip › marinedrugs-2150067-supplementary.xlsx]

## Sheet: All
	Table S1. Complete dataset of enzyme inhibitors included in the manuscript.
	This table contains Compound name, Compound Number, Structural Class, Target Enzyme, IC50 value, Source Organism, Organism Classification and the corresponding Reference for each inhibitor. The number of each compound is as in the main text. Structural and Enzyme Class are as in Figure 1. IC50 values are expressed in (μM).
	Inhibitor	Inhibitor number	Structural class	Target Enzyme	Enzyme Class	IC50 (μM)	Source Organism	Organism Cassification	Reference
	Sarsolides A	1	Terpenes & Terpenoids	Protein tyrosine phosphatase 1B (EC 3.1.3.48)	HYDROLASES	6.8	Sarcophyton trocheliophorum Marenzeller	Soft coral	https://chemistry-europe.onlinelibrary.wiley.com/doi/10.1002/ejoc.201301683
	Sarsolides B	2	Terpenes & Terpenoids	Protein tyrosine phosphatase 1B (EC 3.1.3.48)	HYDROLASES	27.1	Sarcophyton trocheliophorum Marenzeller	Soft coral	https://chemistry-europe.onlinelibrary.wiley.com/doi/10.1002/ejoc.201301683
	Sarcophytonolide N	3	Terpenes & Terpenoids	Protein tyrosine phosphatase 1B (EC 3.1.3.48)	HYDROLASES	5.95	Sarcophyton trocheliophorum Marenzeller	Soft coral	https://pubmed.ncbi.nlm.nih.gov/23859780/
	Sarcrassin E	4	Terpenes & Terpenoids	Protein tyrosine phosphatase 1B (EC 3.1.3.48)	HYDROLASES	6.33	Sarcophyton trocheliophorum Marenzeller	Soft coral	https://pubmed.ncbi.nlm.nih.gov/23859780/
	Cembrene C	5	Terpenes & Terpenoids	Protein tyrosine phosphatase 1B (EC 3.1.3.48)	HYDROLASES	26.6	Sarcophyton trocheliophorum Marenzeller	Soft coral	https://pubmed.ncbi.nlm.nih.gov/23859780/
	4Z,12Z,14E-sarcophytolide	6	Terpenes & Terpenoids	Protein tyrosine phosphatase 1B (EC 3.1.3.48)	HYDROLASES	15.4	Sarcophyton trocheliophorum Marenzeller	Soft coral	https://pubmed.ncbi.nlm.nih.gov/23859780/
	Ketoemblide	7	Terpenes & Terpenoids	Protein tyrosine phosphatase 1B (EC 3.1.3.48)	HYDROLASES	27.2	Sarcophyton trocheliophorum Marenzeller	Soft coral	https://pubmed.ncbi.nlm.nih.gov/23859780/
	Methyl sarcotroates B	8	Terpenes & Terpenoids	Protein tyrosine phosphatase 1B (EC 3.1.3.48)	HYDROLASES	6.97	Sarcophyton trocheliophorum Marenzeller	Soft coral	https://pubmed.ncbi.nlm.nih.gov/23273218/
	Sinulin D	9	Terpenes & Terpenoids	Protein tyrosine phosphatase 1B (EC 3.1.3.48)	HYDROLASES	47500	Sinularia sp.	Soft coral	https://pubmed.ncbi.nlm.nih.gov/29652789/
	(1R,3S,4S,7E,11E)-3,4-epoxycembra-7,11,15-triene	10	Terpenes & Terpenoids	Protein tyrosine phosphatase 1B (EC 3.1.3.48)	HYDROLASES	12500	Sinularia sp.	Soft coral	https://pubmed.ncbi.nlm.nih.gov/29652789/
	15-hydroxy-α-cadinol	11	Terpenes & Terpenoids	Protein tyrosine phosphatase 1B (EC 3.1.3.48)	HYDROLASES	22100	Sinularia sp.	Soft coral	https://pubmed.ncbi.nlm.nih.gov/29652789/
	(3β,4α,5α,8β)-4-methylergost-24(28)-ene-8-ol-3-monoacetate	19	Steroids	Protein tyrosine phosphatase 1B (EC 3.1.3.48)	HYDROLASES	22.7	Sinularia depressa	Soft coral	https://pubmed.ncbi.nlm.nih.gov/23357636/
	(3β, 4α, 5α)-4-methylergost-24(28)-ene-3-ol	20	Steroids	Protein tyrosine phosphatase 1B (EC 3.1.3.48)	HYDROLASES	19.5	Sinularia depressa	Soft coral	https://pubmed.ncbi.nlm.nih.gov/23357636/
	Ergost-4,24(28)-diene-3- one	21	Steroids	Protein tyrosine phosphatase 1B (EC 3.1.3.48)	HYDROLASES	15.3	Sinularia depressa	Soft coral	https://pubmed.ncbi.nlm.nih.gov/23357636/
	Molestins C	16	Terpenes & Terpenoids	Protein tyrosine phosphatase 1B (EC 3.1.3.48)	HYDROLASES	218	Sinularia cf. molesta	Soft coral	https://pubmed.ncbi.nlm.nih.gov/30572615/
	Molestins D	17	Terpenes & Terpenoids	Protein tyrosine phosphatase 1B (EC 3.1.3.48)	HYDROLASES	344	Sinularia cf. molesta	Soft coral	https://pubmed.ncbi.nlm.nih.gov/30572615/
	(5´Z)-5-(2´,6´-Dimethylocta-5´,7´-dienyl)-furan-3- carboxylic acid	18	Terpenes & Terpenoids	Protein tyrosine phosphatase 1B (EC 3.1.3.48)	HYDROLASES	1.24	Sinularia cf. molesta	Soft coral	https://pubmed.ncbi.nlm.nih.gov/30572615/
	7α-hydroxy-crassarosterol A	22	Steroids	Protein tyrosine phosphatase 1B (EC 3.1.3.48)	HYDROLASES	33.05	Sinularia flexibilis	Soft coral	https://pubmed.ncbi.nlm.nih.gov/25262997/
	Sinupol	12	Terpenes & Terpenoids	Protein tyrosine phosphatase 1B (EC 3.1.3.48)	HYDROLASES	63.9	Sinularia polydactyla	Soft coral	https://pubmed.ncbi.nlm.nih.gov/29587405/
	(1R,4aR,6S,8aS)-6-((2E,4E)-6-hydroxy-6-methylhepta-2,4-dien-2-yl)-4,8a-dimethyl-1,2,4a,5,6,7,8,8a-octahyronaphthalen-1-ol	13	Terpenes & Terpenoids	Protein tyrosine phosphatase 1B (EC 3.1.3.48)	HYDROLASES	75.5	Sinularia polydactyla	Soft coral	https://pubmed.ncbi.nlm.nih.gov/29587405/
	Sinulacetate	14	Terpenes & Terpenoids	Protein tyrosine phosphatase 1B (EC 3.1.3.48)	HYDROLASES	51.8	Sinularia polydactyla	Soft coral	https://pubmed.ncbi.nlm.nih.gov/29587405/
	Linardosinene I	15	Terpenes & Terpenoids	Protein tyrosine phosphatase 1B (EC 3.1.3.48)	HYDROLASES	10671	Litophyton nigrum	Soft coral	https://www.sciencedirect.com/science/article/abs/pii/S0040403921006171
	Lipidyl pseudopterane A	23	Terpenes & Terpenoids	Protein tyrosine phosphatase 1B (EC 3.1.3.48)	HYDROLASES	711	Pseudopterogorgia acerosa	Gorgonian	https://pubmed.ncbi.nlm.nih.gov/19061360/
	Lipidyl pseudopterane B	24	Terpenes & Terpenoids	Protein tyrosine phosphatase 1B (EC 3.1.3.48)	HYDROLASES	ND	Pseudopterogorgia acerosa	Gorgonian	https://pubmed.ncbi.nlm.nih.gov/19061360/
	Lipidyl pseudopterane C	25	Terpenes & Terpenoids	Protein tyrosine phosphatase 1B (EC 3.1.3.48)	HYDROLASES	ND	Pseudopterogorgia acerosa	Gorgonian	https://pubmed.ncbi.nlm.nih.gov/19061360/
	Lipidyl pseudopterane D	26	Terpenes & Terpenoids	Protein tyrosine phosphatase 1B (EC 3.1.3.48)	HYDROLASES	ND	Pseudopterogorgia acerosa	Gorgonian	https://pubmed.ncbi.nlm.nih.gov/19061360/
	Lipidyl pseudopterane E	27	Terpenes & Terpenoids	Protein tyrosine phosphatase 1B (EC 3.1.3.48)	HYDROLASES	ND	Pseudopterogorgia acerosa	Gorgonian	https://pubmed.ncbi.nlm.nih.gov/19061360/
	Lipidyl pseudopterane F	28	Terpenes & Terpenoids	Protein tyrosine phosphatase 1B (EC 3.1.3.48)	HYDROLASES	ND	Pseudopterogorgia acerosa	Gorgonian	https://pubmed.ncbi.nlm.nih.gov/19061360/
	Asperdiol	29	Terpenes & Terpenoids	Acetylcholinesterase (EC 3.1.1.7)	HYDROLASES	0.358	Eunicea knighti	Soft coral	https://pubmed.ncbi.nlm.nih.gov/29863905/
	Asperdiol diacetate	30	Terpenes & Terpenoids	Acetylcholinesterase (EC 3.1.1.7)	HYDROLASES	ND	Eunicea knighti	Soft coral	https://pubmed.ncbi.nlm.nih.gov/29863905/
	8R-dihydroplexaurolone	31	Terpenes & Terpenoids	Acetylcholinesterase (EC 3.1.1.7)	HYDROLASES	ND	Eunicea knighti	Soft coral	https://pubmed.ncbi.nlm.nih.gov/29863905/
	14-acetoxycrassine	32	Terpenes & Terpenoids	Acetylcholinesterase (EC 3.1.1.7)	HYDROLASES	1.40	Pseudoplexaura porosa	Gorgonian	https://pubmed.ncbi.nlm.nih.gov/29863905/
	Sarcophine	33	Terpenes & Terpenoids	Acetylcholinesterase (EC 3.1.1.7)	HYDROLASES	ND	Sarcophyton glaucum	Soft coral	https://pubmed.ncbi.nlm.nih.gov/4156432/
	Sinuketal	34	Terpenes & Terpenoids	Acetylcholinesterase (EC 3.1.1.7)	HYDROLASES	ND	Sinularia sp.	Soft coral	https://pubmed.ncbi.nlm.nih.gov/29652789/
	Crassumolide E	35	Terpenes & Terpenoids	Acetylcholinesterase (EC 3.1.1.7)	HYDROLASES	ND	Lobophytum sp.	Soft coral	https://pubmed.ncbi.nlm.nih.gov/20390110/
	Alismol	36	Terpenes & Terpenoids	HIV-1 protease (EC 3.4.23.16)	HYDROLASES	7.20	Litophyton arboreum	Soft coral	https://pubmed.ncbi.nlm.nih.gov/24336129/
	7β-acetoxy-24-methylcholesta-5-24(28)-diene-3,19-diol	37	Steroids	HIV-1 protease (EC 3.4.23.16)	HYDROLASES	4.85	Litophyton arboreum	Soft coral	https://pubmed.ncbi.nlm.nih.gov/24336129/
	erythro-N-dodecanoyl-docosasphinga-(4E,8E)-dienine	38	Terpenes & Terpenoids	HIV-1 protease (EC 3.4.23.16)	HYDROLASES	4.80	Litophyton arboreum	Soft coral	https://pubmed.ncbi.nlm.nih.gov/24336129/
	Sarcophytol M	39	Terpenes & Terpenoids	HIV-1 protease (EC 3.4.23.16)	HYDROLASES	15.7	Litophyton arboreum	Soft coral	https://pubmed.ncbi.nlm.nih.gov/24336129/
	Chimyl alcohol	40	Glyceryl ethers	HIV-1 protease (EC 3.4.23.16)	HYDROLASES	26.6	Litophyton arboreum	Soft coral	https://pubmed.ncbi.nlm.nih.gov/24336129/
	PcKuz1	―	PEPTIDES	Elastase (EC 3.4.21.11)	HYDROLASES	ND	Palythoa caribaeorum	Soft coral (Hexacorallia)	https://pubmed.ncbi.nlm.nih.gov/29285938/
	PcKuz2	―	PEPTIDES	Elastase (EC 3.4.21.11)	HYDROLASES	ND	Palythoa caribaeorum	Soft coral (Hexacorallia)	https://pubmed.ncbi.nlm.nih.gov/29285938/
	PcKuz3	―	PEPTIDES	Elastase (EC 3.4.21.11)	HYDROLASES	ND	Palythoa caribaeorum	Soft coral (Hexacorallia)	https://pubmed.ncbi.nlm.nih.gov/29285938/
	(15R)-PGE2	41	Eicosanoids	Elastase (EC 3.4.21.11)	HYDROLASES	ND	Plexaura homomalla	Gorgonian	https://pubmed.ncbi.nlm.nih.gov/24118067/
	(15R)-PGA2	42	Eicosanoids	Elastase (EC 3.4.21.11)	HYDROLASES	ND	Plexaura homomalla	Gorgonian	https://pubmed.ncbi.nlm.nih.gov/24118067/
	(15R)-OAc-PGA2	43	Eicosanoids	Elastase (EC 3.4.21.11)	HYDROLASES	ND	Plexaura homomalla	Gorgonian	https://pubmed.ncbi.nlm.nih.gov/24118067/
	Tuaimenal A	44	Terpenes & Terpenoids	3CLpro Enzyme (EC 3.4.22.69)	HYDROLASES	21	Duva florida	Soft coral	https://pubmed.ncbi.nlm.nih.gov/35549259/
	Sarcophytonin A	45	Terpenes & Terpenoids	Ubiquitin-Proteasome system (EC 3.4.25.1)	HYDROLASES	ND	Sarcophyton trocheliophorum	Soft coral	https://pubmed.ncbi.nlm.nih.gov/30347865/
	Laevigatol A	46	Terpenes & Terpenoids	Ubiquitin-Proteasome system (EC 3.4.25.1)	HYDROLASES	ND	Sarcophyton trocheliophorum	Soft coral	https://pubmed.ncbi.nlm.nih.gov/30347865/
	Sarcophytoxide	47	Terpenes & Terpenoids	Ubiquitin-Proteasome system (EC 3.4.25.1)	HYDROLASES	ND	Sarcophyton ehrenbergi	Soft coral	https://pubmed.ncbi.nlm.nih.gov/30347865/
	Sarcophine	33	Terpenes & Terpenoids	Ubiquitin-Proteasome system (EC 3.4.25.1)	HYDROLASES	ND	Sarcophyton ehrenbergi	Soft coral	https://pubmed.ncbi.nlm.nih.gov/30347865/
	Clavinflol C	48	Terpenes & Terpenoids	Ubiquitin-Proteasome system (EC 3.4.25.1)	HYDROLASES	ND	Clavularia flava	Soft coral	https://pubmed.ncbi.nlm.nih.gov/31947850/
	Stolonidiol	49	Terpenes & Terpenoids	Ubiquitin-Proteasome system (EC 3.4.25.1)	HYDROLASES	ND	Clavularia flava	Soft coral	https://pubmed.ncbi.nlm.nih.gov/31947850/
	Stolonidiol-17-acetate	50	Terpenes & Terpenoids	Ubiquitin-Proteasome system (EC 3.4.25.1)	HYDROLASES	ND	Clavularia flava	Soft coral	https://pubmed.ncbi.nlm.nih.gov/31947850/
	Clavinflol B	51	Terpenes & Terpenoids	Ubiquitin-Proteasome system (EC 3.4.25.1)	HYDROLASES	ND	Clavularia flava	Soft coral	https://pubmed.ncbi.nlm.nih.gov/31947850/
	3β,11-dihydroxy-24-methyl-9,11-secocholest-5-en-9,23-dione	52	Steroids	Ubiquitin-Proteasome system (EC 3.4.25.1)	HYDROLASES	ND	Clavularia flava	Soft coral	https://pubmed.ncbi.nlm.nih.gov/31947850/
	3β,11-dihydroxy-24-methylene-9,11-secocholest-5-en-9,23-dione	53	Steroids	Ubiquitin-Proteasome system (EC 3.4.25.1)	HYDROLASES	ND	Clavularia flava	Soft coral	https://pubmed.ncbi.nlm.nih.gov/31947850/
	Methyl (2R,3S,8S,9R,E)-8-hydroxy-15-methoxy-5-oxo-2,9-di(prop-1-en-2-yl)-4,14-dioxatricyclo [9.2.1.13,6] pentadeca-1(13),6,11-triene-12-carboxylate	54	Terpenes & Terpenoids	Ubiquitin-Proteasome system (EC 3.4.25.1)	HYDROLASES	9.77	Pseudopterogorgia acerosa	Gorgonian	https://pubmed.ncbi.nlm.nih.gov/30301161/
	PNG 2	55	Eicosanoids	Ubiquitin-Proteasome system (EC 3.4.25.1)	HYDROLASES	ND	Telesto riisei	Soft coral	https://pubmed.ncbi.nlm.nih.gov/15056003/
	PNG 3	56	Eicosanoids	Ubiquitin-Proteasome system (EC 3.4.25.1)	HYDROLASES	ND	Telesto riisei	Soft coral	https://pubmed.ncbi.nlm.nih.gov/15056003/
	PNG 4	57	Eicosanoids	Ubiquitin-Proteasome system (EC 3.4.25.1)	HYDROLASES	ND	Telesto riisei	Soft coral	https://pubmed.ncbi.nlm.nih.gov/15056003/
	Z-PNG 4	58	Eicosanoids	Ubiquitin-Proteasome system (EC 3.4.25.1)	HYDROLASES	ND	Telesto riisei	Soft coral	https://pubmed.ncbi.nlm.nih.gov/15056003/
	PNG 6	59	Eicosanoids	Ubiquitin-Proteasome system (EC 3.4.25.1)	HYDROLASES	ND	Telesto riisei	Soft coral	https://pubmed.ncbi.nlm.nih.gov/15056003/
	Sarcoehrendin B	60	Eicosanoids	Phosphodiesterase-4 (EC 3.1.4.53)	HYDROLASES	3.7	Sarcophyton ehrenbergi	Soft coral	https://pubmed.ncbi.nlm.nih.gov/25075977/
	Sarcoehrendin D	61	Eicosanoids	Phosphodiesterase-4 (EC 3.1.4.53)	HYDROLASES	10.6	Sarcophyton ehrenbergi	Soft coral	https://pubmed.ncbi.nlm.nih.gov/25075977/
	Sarcoehrendin F	62	Eicosanoids	Phosphodiesterase-4 (EC 3.1.4.53)	HYDROLASES	12.1	Sarcophyton ehrenbergi	Soft coral	https://pubmed.ncbi.nlm.nih.gov/25075977/
	Sarcoehrendin H	63	Eicosanoids	Phosphodiesterase-4 (EC 3.1.4.53)	HYDROLASES	16.9	Sarcophyton ehrenbergi	Soft coral	https://pubmed.ncbi.nlm.nih.gov/25075977/
	Sarcoehrendin J	64	Eicosanoids	Phosphodiesterase-4 (EC 3.1.4.53)	HYDROLASES	7.2	Sarcophyton ehrenbergi	Soft coral	https://pubmed.ncbi.nlm.nih.gov/25075977/
	9α,15α-diacetoxy-11α-hydroxy-5Z,13E-prostadienoic acid methyl ester	65	Eicosanoids	Phosphodiesterase-4 (EC 3.1.4.53)	HYDROLASES	4.7	Sarcophyton ehrenbergi	Soft coral	https://pubmed.ncbi.nlm.nih.gov/25075977/
	(5Z,9α,11α,13E,15S)-11,15-bis(acetoxy)-9-hydroxyprosta-5,13-dien-1-oic acid methyl ester	66	Eicosanoids	Phosphodiesterase-4 (EC 3.1.4.53)	HYDROLASES	5.5	Sarcophyton ehrenbergi	Soft coral	https://pubmed.ncbi.nlm.nih.gov/25075977/
	9,11,15-triacetoxy PGF2α methyl ester	67	Eicosanoids	Phosphodiesterase-4 (EC 3.1.4.53)	HYDROLASES	1.4	Sarcophyton ehrenbergi	Soft coral	https://pubmed.ncbi.nlm.nih.gov/25075977/
	Malonganenone L	68	Alkaloids	Phosphodiesterase-4 (EC 3.1.4.53)	HYDROLASES	8.5	Echinogorgia pseudossapo	Gorgonian	https://pubmed.ncbi.nlm.nih.gov/24473168/
	Malonganenone M	69	Alkaloids	Phosphodiesterase-4 (EC 3.1.4.53)	HYDROLASES	ND	Echinogorgia pseudossapo	Gorgonian	https://pubmed.ncbi.nlm.nih.gov/24473168/
	Malonganenone N	70	Alkaloids	Phosphodiesterase-4 (EC 3.1.4.53)	HYDROLASES	ND	Echinogorgia pseudossapo	Gorgonian	https://pubmed.ncbi.nlm.nih.gov/24473168/
	Malonganenone O	71	Alkaloids	Phosphodiesterase-4 (EC 3.1.4.53)	HYDROLASES	ND	Echinogorgia pseudossapo	Gorgonian	https://pubmed.ncbi.nlm.nih.gov/24473168/
	Malonganenone P	72	Alkaloids	Phosphodiesterase-4 (EC 3.1.4.53)	HYDROLASES	ND	Echinogorgia pseudossapo	Gorgonian	https://pubmed.ncbi.nlm.nih.gov/24473168/
	Malonganenone Q	73	Alkaloids	Phosphodiesterase-4 (EC 3.1.4.53)	HYDROLASES	20.3	Echinogorgia pseudossapo	Gorgonian	https://pubmed.ncbi.nlm.nih.gov/24473168/
	Sinulacrassin B	74	Terpenes & Terpenoids	α-glucosidase (EC 3.2.1.207)	HYDROLASES	10.65	Sinularia crassa	Soft coral	https://pubmed.ncbi.nlm.nih.gov/32980673/
	S-(+)-cembrane A	75	Terpenes & Terpenoids	α-glucosidase (EC 3.2.1.207)	HYDROLASES	30.31	Sinularia crassa	Soft coral	https://pubmed.ncbi.nlm.nih.gov/32980673/
	methyl (1S, 4S, 5R, 9S9-4-((Z)-4-(3,3-dimethyloxiran-2-yl-)-1-hydrioxybut-2-en-2-yl)-1-methyl-6-methylene-10-oxabicyclo[7.1.0]decane-5-carboxylate	76	Terpenes & Terpenoids	Histone deacetylase 6 (EC3.5.1.98)	HYDROLASES	80	Xenia elongata	Soft coral	https://pubmed.ncbi.nlm.nih.gov/24562393/
	Euplexide A	77	Hydroquinones	Phospholipase A2 (EC 3.1.1.4)	HYDROLASES	ND	Euplexaura anastomosans	Gorgonian	https://pubmed.ncbi.nlm.nih.gov/11674274/
	Euplexide B	78	Hydroquinones	Phospholipase A2 (EC 3.1.1.4)	HYDROLASES	ND	Euplexaura anastomosans	Gorgonian	https://pubmed.ncbi.nlm.nih.gov/11674274/
	Euplexide F	79	Hydroquinones	Phospholipase A2 (EC 3.1.1.4)	HYDROLASES	ND	Euplexaura anastomosans	Gorgonian	https://pubmed.ncbi.nlm.nih.gov/11561449/
	Euplexide G	80	Hydroquinones	Phospholipase A2 (EC 3.1.1.4)	HYDROLASES	ND	Euplexaura anastomosans	Gorgonian	https://pubmed.ncbi.nlm.nih.gov/11561449/
	7α,8α-epoxy-3β,5α,6α-trihydroxycholestane	81	Steroids	Phospholipase A2 (EC 3.1.1.4)	HYDROLASES	ND	Acabaria Undulata	Gorgonian	https://pubs.acs.org/doi/10.1021/np960173v
	24-methyl-7α,8α-epoxy-3β,5α,6α-trihydroxycholest-22-ene	82	Steroids	Phospholipase A2 (EC 3.1.1.4)	HYDROLASES	ND	Acabaria Undulata	Gorgonian	https://pubs.acs.org/doi/10.1021/np960173v
	24-methylenecholest-5-ene-3β,7β, 16β-triol-3-O-α-l-fucopyranoside	83	Steroids	5α-Reductase (EC 1.3.1.22)	OXIDOREDUCTASES	ND	Sinularia crassa Tixier–Durivaul Sinularia gravis Tixier–Durivault Sinularia sp.	Soft coral	https://pubmed.ncbi.nlm.nih.gov/15246773/
	24-methylenecholest-5-ene-3β,7β, 16β-diol-3-O-α-l-fucopyranoside	84	Steroids	5α-Reductase (EC 1.3.1.22)	OXIDOREDUCTASES	ND	Sinularia sp. Cladiella sp.	Soft coral	https://pubmed.ncbi.nlm.nih.gov/15246773/
	(24S)-24-methylcholestane- 3β,5α,6β,7β-tetrol	85	Steroids	5α-Reductase (EC 1.3.1.22)	OXIDOREDUCTASES	ND	Lobophytum crassum	Soft coral	https://pubmed.ncbi.nlm.nih.gov/15246773/
	(24S)-24-methylcholestane-3β,5α,6β,25-tetrol	86	Steroids	5α-Reductase (EC 1.3.1.22)	OXIDOREDUCTASES	ND	Lobophytum sp.	Soft coral	https://pubmed.ncbi.nlm.nih.gov/15246773/
	Lemnabourside	87	Terpenes & Terpenoids	5α-Reductase (EC 1.3.1.22)	OXIDOREDUCTASES	250	Nephthea chabroli	Soft coral	https://pubmed.ncbi.nlm.nih.gov/11837251/
	12(S)-hydroperoxylsarcoph-10-ene	88	Terpenes & Terpenoids	Cytochrome P450 1A (EC 1.14.14.1)	OXIDOREDUCTASES	2.7	Sarcophyton glaucum	Soft coral	https://pubmed.ncbi.nlm.nih.gov/22363231/
	8-epi-sarcophinone	89	Terpenes & Terpenoids	Cytochrome P450 1A (EC 1.14.14.1)	OXIDOREDUCTASES	3.7	Sarcophyton glaucum	Soft coral	https://pubmed.ncbi.nlm.nih.gov/22363231/
	ent-sarcophine	90	Terpenes & Terpenoids	Cytochrome P450 1A (EC 1.14.14.1)	OXIDOREDUCTASES	3.4	Sarcophyton glaucum	Soft coral	https://pubmed.ncbi.nlm.nih.gov/22363231/
	4-(phenylsulfanyl)butan-2-one	91	Ketones	Tyrosinase (EC 1.14.18.1)	OXIDOREDUCTASES	34.5*	Cladiella australis	Soft coral	https://pubmed.ncbi.nlm.nih.gov/26343635/
	12β-acetoxyergost-5-ene-3β,11β,16-triol	92	Steroids	Tyrosine kinase p56lck (EC 2.7.10.2)	TRANSFERASES	ND	Capnella lacertiliensis	Soft coral	https://pubmed.ncbi.nlm.nih.gov/12608844/
	11β-acetoxyergost-5-ene-3β,12β,16-triol	93	Steroids	Tyrosine kinase p56lck (EC 2.7.10.2)	TRANSFERASES	ND	Capnella lacertiliensis	Soft coral	https://pubmed.ncbi.nlm.nih.gov/12608844/
	3,4-epoxy,13-oxo,7E,11Z,15-cembratriene	94	Terpenes & Terpenoids	IKKbeta kinase (EC 2.7.11.10)	TRANSFERASES	ND	Sarcophyton sp.	Soft coral	https://pubmed.ncbi.nlm.nih.gov/19445900/
	3,4-epoxy,13-oxo,7E,11E,15-cembratriene	95	Terpenes & Terpenoids	IKKbeta kinase (EC 2.7.11.10)	TRANSFERASES	ND	Sarcophyton sp.	Soft coral	https://pubmed.ncbi.nlm.nih.gov/19445900/
	Astaxanthin	96	Terpenes & Terpenoids	IKKbeta kinase (EC 2.7.11.10)	TRANSFERASES	ND	Subergorgia sp.	Gorgonian	https://pubmed.ncbi.nlm.nih.gov/19445900/
	Pachycladin A	97	Terpenes & Terpenoids	Epidermal growth factor receptor kinase (EC 2.7.10.1)	TRANSFERASES	ND	Cladiella pachyclados	Soft coral	https://pubmed.ncbi.nlm.nih.gov/27940262/
	2S,4aS,5S,6S,8aS)-6-hydroxy-2-((1S,2R,3R)-3-((2R,E)-5-hydroxy-4,5,6-trimethylhept-3-en-2-yl)-2-(2-hydroxyethyl)-2-methylcyclopentyl)-5,8a-dimethyloctahydronaphthalen-1(2H)-one	98	Steroids	Protein kinase C (EC 2.7.11.13)	TRANSFERASES	NA	Pseudopterogorgia sp.	Gorgonian	https://www.sciencedirect.com/science/article/abs/pii/004040209400962T
	(2S,4aS,5S,6S,8aS)-6-hydroxy-2-((1S,2R,3R)-2-(2-hydroxyethyl)-2-methyl-3-((2R,5R,E)-4,5,6-trimethylhept-3-en-2-yl)cyclopentyl)-5,8a-dimethyloctahydronaphthalen-1(2H)-one	99	Steroids	Protein kinase C (EC 2.7.11.13)	TRANSFERASES	NA	Pseudopterogorgia sp.	Gorgonian	https://www.sciencedirect.com/science/article/abs/pii/004040209400962T
	3β, 11, 24-trihidroxy, 9,11-secogorgos-5-en-9-one	100	Steroids	Protein kinase C (EC 2.7.11.13)	TRANSFERASES	NA	Pseudopterogorgia sp.	Gorgonian	https://www.sciencedirect.com/science/article/abs/pii/004040209400962T
	Calicoferol A	101	Terpenes & Terpenoids	RAC-alpha serine/threonine-protein kinase Anaplastic lymphoma kinase AMPK‑related protein kinase 5 Aurora-B AXL receptor tyrosine kinase Focal adhesion kinase Insulin-like growth factor 1 receptor tyrosine kinase MAP kinase 1 MET Receptor Tyrosine Kinase NIMA Related Kinase 2 NIMA Related Kinase 6 Serine/threonine-protein kinase PIM-1 Serine/threonine-protein kinase PLK1 Serine/threonine-protein …	TRANSFERASES	9.33 (ALK), 38.1 (Aurora-B), 21.9 (AXL), 16.9 (FAK), 3.16 (IGF-1R), 34.0 (MET wt), 2.40 (SRC), 4.95 (VEGF-R2)	Astrogorgia sp.	Gorgonian	https://pubmed.ncbi.nlm.nih.gov/21982797/
	Calicoferol E	102	Terpenes & Terpenoids	RAC-alpha serine/threonine-protein kinase Anaplastic lymphoma kinase AMPK‑related protein kinase 5 Aurora-B AXL receptor tyrosine kinase Focal adhesion kinase Insulin-like growth factor 1 receptor tyrosine kinase MAP kinase 1 MET Receptor Tyrosine Kinase NIMA Related Kinase 2 NIMA Related Kinase 6 Serine/threonine-protein kinase PIM-1 Serine/threonine-protein kinase PLK1 Serine/threonine-protein …	TRANSFERASES	4.14 (ALK), 14.7 (AXL), 9.92 (FAK), 2.42 (IGF-1R), 47.7 (MET wt), 2.24 (SRC), 4.60 (VEGF-R2)	Astrogorgia sp.	Gorgonian	https://pubmed.ncbi.nlm.nih.gov/21982797/
	24-exomethylenecalicoferol E	103	Terpenes & Terpenoids	RAC-alpha serine/threonine-protein kinase Anaplastic lymphoma kinase AMPK‑related protein kinase 5 Aurora-B AXL receptor tyrosine kinase Focal adhesion kinase Insulin-like growth factor 1 receptor tyrosine kinase MAP kinase 1 MET Receptor Tyrosine Kinase NIMA Related Kinase 2 NIMA Related Kinase 6 Serine/threonine-protein kinase PIM-1 Serine/threonine-protein kinase PLK1 Serine/threonine-protein …	TRANSFERASES	4.36 (ALK), 20.2 (AXL), 10.7 (FAK), 2.30 (IGF-1R), 27.5 (MET wt), 1.48 (SRC), 4.85 (VEGF-R2)	Astrogorgia sp.	Gorgonian	https://pubmed.ncbi.nlm.nih.gov/21982797/
	9β-hydroxy-9,10-secosteroid astrogorgol F	104	Steroids	RAC-alpha serine/threonine-protein kinase Anaplastic lymphoma kinase AMPK‑related protein kinase 5 Aurora-B AXL receptor tyrosine kinase Focal adhesion kinase Insulin-like growth factor 1 receptor tyrosine kinase MAP kinase 1 MET Receptor Tyrosine Kinase NIMA Related Kinase 2 NIMA Related Kinase 6 Serine/threonine-protein kinase PIM-1 Serine/threonine-protein kinase PLK1 Serine/threonine-protein …	TRANSFERASES	4.73 (ALK), 32.6 (AXL), 9.63 (FAK), 2.46 (IGF-1R), 71.5 (MET wt), 2.17 (SRC), 6.01 (VEGF-R2)	Astrogorgia sp.	Gorgonian	https://pubmed.ncbi.nlm.nih.gov/21982797/
	9α-hydroxy-9,10-secosteroid astrogorgiadiol	105	Steroids	RAC-alpha serine/threonine-protein kinase Anaplastic lymphoma kinase AMPK‑related protein kinase 5 Aurora-B AXL receptor tyrosine kinase Focal adhesion kinase Insulin-like growth factor 1 receptor tyrosine kinase MAP kinase 1 MET Receptor Tyrosine Kinase NIMA Related Kinase 2 NIMA Related Kinase 6 Serine/threonine-protein kinase PIM-1 Serine/threonine-protein kinase PLK1 Serine/threonine-protein …	TRANSFERASES	7.55 (ALK), 25.1 (Aurora-B), 16.9 (AXL), 13.2 (FAK), 2.77 (IGF-1R), 48.9 (MEK1 wt), 78.0 (MET wt), 1.91 (SRC), 4.35 (VEGF-R2)	Astrogorgia sp.	Gorgonian	https://pubmed.ncbi.nlm.nih.gov/21982797/
	Malonganenone D	106	Alkaloids	c-MET Receptor Tyrosine Kinase	TRANSFERASES	ND	Euplexaura robusta	Gorgonian	https://pubmed.ncbi.nlm.nih.gov/23081922/
	Sinularamide A	107	Terpenes & Terpenoids	Casitas B-lineage lymphoma proto-oncogene B (EC 2.3.2.27)	TRANSFERASES	ND	Sinularia sp.	Soft coral	https://pubmed.ncbi.nlm.nih.gov/34038132/
	Sinularamide B	108	Terpenes & Terpenoids	Casitas B-lineage lymphoma proto-oncogene B (EC 2.3.2.27)	TRANSFERASES	ND	Sinularia sp.	Soft coral	https://pubmed.ncbi.nlm.nih.gov/34038132/
	Sinularamide C	109	Terpenes & Terpenoids	Casitas B-lineage lymphoma proto-oncogene B (EC 2.3.2.27)	TRANSFERASES	6.5	Sinularia sp.	Soft coral	https://pubmed.ncbi.nlm.nih.gov/34038132/
	Sinularamide D	110	Terpenes & Terpenoids	Casitas B-lineage lymphoma proto-oncogene B (EC 2.3.2.27)	TRANSFERASES	ND	Sinularia sp.	Soft coral	https://pubmed.ncbi.nlm.nih.gov/34038132/
	Sinularamide E	111	Terpenes & Terpenoids	Casitas B-lineage lymphoma proto-oncogene B (EC 2.3.2.27)	TRANSFERASES	ND	Sinularia sp.	Soft coral	https://pubmed.ncbi.nlm.nih.gov/34038132/
	Sinularamide F	112	Terpenes & Terpenoids	Casitas B-lineage lymphoma proto-oncogene B (EC 2.3.2.27)	TRANSFERASES	ND	Sinularia sp.	Soft coral	https://pubmed.ncbi.nlm.nih.gov/34038132/
	Sinularamide G	113	Terpenes & Terpenoids	Casitas B-lineage lymphoma proto-oncogene B (EC 2.3.2.27)	TRANSFERASES	ND	Sinularia sp.	Soft coral	https://pubmed.ncbi.nlm.nih.gov/34038132/
	1aR,4E,8E,11S,11aR,14aS,14bS)-1a,5,9,14a-tetramethyl-12-methylene-13-oxo-1a,2,3,6,7,10,11,11a,12,13,14a,14b-dodecahydrooxireno[2',3':13,14]cyclotetradeca[1,2-b]furan-11-yl acetate	114	Terpenes & Terpenoids	Farnesyl Protein Transferase (EC 2.5.1.58)	TRANSFERASES	0.15	Lobophytum cristagalli	Soft coral	https://www.sciencedirect.com/science/article/abs/pii/0960894X96001424
	15(S)-PGA2	115	Eicosanoids	Glutathione S-transferase (EC 2.5.1.18)	TRANSFERASES	75.4	Plexaura homomalla	Gorgonian	https://pubmed.ncbi.nlm.nih.gov/20052279/
	15(R)-15-methyl PGA2	116	Eicosanoids	Glutathione S-transferase (EC 2.5.1.18)	TRANSFERASES	136.7	Plexaura homomalla	Gorgonian	https://pubmed.ncbi.nlm.nih.gov/20052279/
	15(S)-PGE2	117	Eicosanoids	Glutathione S-transferase (EC 2.5.1.18)	TRANSFERASES	312.2	Plexaura homomalla	Gorgonian	https://pubmed.ncbi.nlm.nih.gov/20052279/
	15(R)-PGE2	118	Eicosanoids	Glutathione S-transferase (EC 2.5.1.18)	TRANSFERASES	ND	Plexaura homomalla	Gorgonian	https://pubmed.ncbi.nlm.nih.gov/20052279/
	15(S)-PGF2a	119	Eicosanoids	Glutathione S-transferase (EC 2.5.1.18)	TRANSFERASES	334.6	Plexaura homomalla	Gorgonian	https://pubmed.ncbi.nlm.nih.gov/20052279/
	Acylspermidines A	120	Polyamines	H (+)-pyrophosphatase (EC 7.1.3.1)	TRANSLOCASES	ND	Sinularia sp.	Soft coral	https://pubmed.ncbi.nlm.nih.gov/12869538/
	Acylspermidines B	121	Polyamines	H (+)-pyrophosphatase (EC 7.1.3.1)	TRANSLOCASES	ND	Sinularia sp.	Soft coral	https://pubmed.ncbi.nlm.nih.gov/12869538/
	Acylspermidines C	122	Polyamines	H (+)-pyrophosphatase (EC 7.1.3.1)	TRANSLOCASES	ND	Sinularia sp.	Soft coral	https://pubmed.ncbi.nlm.nih.gov/12869538/
	Acylspermidines D	123	Polyamines	H (+)-pyrophosphatase (EC 7.1.3.1)	TRANSLOCASES	ND	Sinularia sp.	Soft coral	https://pubmed.ncbi.nlm.nih.gov/12869538/
	Acylspermidines E	124	Polyamines	H (+)-pyrophosphatase (EC 7.1.3.1)	TRANSLOCASES	ND	Sinularia sp.	Soft coral	https://pubmed.ncbi.nlm.nih.gov/12869538/

## Sheet: Soft corals
	Table S2. Dataset of enzyme inhibitors isolated from soft corals
	This table contains Compound name, Compound Number, Structural Class, Target Enzyme, IC50 value, Source Organism, Organism Classification and the corresponding Reference for each inhibitor. The number of each compound is as in the main text. Structural and Enzyme Class are as in Figure 1. IC50 values are expressed in (μM).
	Inhibitor	Inhibitor number	Structural class	Target Enzyme	Enzyme Class	IC50 (μM)	Source Organism	Organism Cassification	Reference
	Sarsolides A	1	Terpenes & Terpenoids	Protein tyrosine phosphatase 1B (EC 3.1.3.48)	HYDROLASES	6.8	Sarcophyton trocheliophorum Marenzeller	Soft coral	https://chemistry-europe.onlinelibrary.wiley.com/doi/10.1002/ejoc.201301683
	Sarsolides B	2	Terpenes & Terpenoids	Protein tyrosine phosphatase 1B (EC 3.1.3.48)	HYDROLASES	27.1	Sarcophyton trocheliophorum Marenzeller	Soft coral	https://chemistry-europe.onlinelibrary.wiley.com/doi/10.1002/ejoc.201301683
	Sarcophytonolide N	3	Terpenes & Terpenoids	Protein tyrosine phosphatase 1B (EC 3.1.3.48)	HYDROLASES	5.95	Sarcophyton trocheliophorum Marenzeller	Soft coral	https://pubmed.ncbi.nlm.nih.gov/23859780/
	Sarcrassin E	4	Terpenes & Terpenoids	Protein tyrosine phosphatase 1B (EC 3.1.3.48)	HYDROLASES	6.33	Sarcophyton trocheliophorum Marenzeller	Soft coral	https://pubmed.ncbi.nlm.nih.gov/23859780/
	Cembrene C	5	Terpenes & Terpenoids	Protein tyrosine phosphatase 1B (EC 3.1.3.48)	HYDROLASES	26.6	Sarcophyton trocheliophorum Marenzeller	Soft coral	https://pubmed.ncbi.nlm.nih.gov/23859780/
	4Z,12Z,14E-sarcophytolide	6	Terpenes & Terpenoids	Protein tyrosine phosphatase 1B (EC 3.1.3.48)	HYDROLASES	15.4	Sarcophyton trocheliophorum Marenzeller	Soft coral	https://pubmed.ncbi.nlm.nih.gov/23859780/
	Ketoemblide	7	Terpenes & Terpenoids	Protein tyrosine phosphatase 1B (EC 3.1.3.48)	HYDROLASES	27.2	Sarcophyton trocheliophorum Marenzeller	Soft coral	https://pubmed.ncbi.nlm.nih.gov/23859780/
	Methyl sarcotroates B	8	Terpenes & Terpenoids	Protein tyrosine phosphatase 1B (EC 3.1.3.48)	HYDROLASES	6.97	Sarcophyton trocheliophorum Marenzeller	Soft coral	https://pubmed.ncbi.nlm.nih.gov/23273218/
	Sinulin D	9	Terpenes & Terpenoids	Protein tyrosine phosphatase 1B (EC 3.1.3.48)	HYDROLASES	47500	Sinularia sp.	Soft coral	https://pubmed.ncbi.nlm.nih.gov/29652789/
	(1R,3S,4S,7E,11E)-3,4-epoxycembra-7,11,15-triene	10	Terpenes & Terpenoids	Protein tyrosine phosphatase 1B (EC 3.1.3.48)	HYDROLASES	12500	Sinularia sp.	Soft coral	https://pubmed.ncbi.nlm.nih.gov/29652789/
	15-hydroxy-α-cadinol	11	Terpenes & Terpenoids	Protein tyrosine phosphatase 1B (EC 3.1.3.48)	HYDROLASES	22100	Sinularia sp.	Soft coral	https://pubmed.ncbi.nlm.nih.gov/29652789/
	(3β,4α,5α,8β)-4-methylergost-24(28)-ene-8-ol-3-monoacetate	19	Steroids	Protein tyrosine phosphatase 1B (EC 3.1.3.48)	HYDROLASES	22.7	Sinularia depressa	Soft coral	https://pubmed.ncbi.nlm.nih.gov/23357636/
	(3β, 4α, 5α)-4-methylergost-24(28)-ene-3-ol	20	Steroids	Protein tyrosine phosphatase 1B (EC 3.1.3.48)	HYDROLASES	19.5	Sinularia depressa	Soft coral	https://pubmed.ncbi.nlm.nih.gov/23357636/
	Ergost-4,24(28)-diene-3- one	21	Steroids	Protein tyrosine phosphatase 1B (EC 3.1.3.48)	HYDROLASES	15.3	Sinularia depressa	Soft coral	https://pubmed.ncbi.nlm.nih.gov/23357636/
	Molestins C	16	Terpenes & Terpenoids	Protein tyrosine phosphatase 1B (EC 3.1.3.48)	HYDROLASES	218	Sinularia cf. molesta	Soft coral	https://pubmed.ncbi.nlm.nih.gov/30572615/
	Molestins D	17	Terpenes & Terpenoids	Protein tyrosine phosphatase 1B (EC 3.1.3.48)	HYDROLASES	344	Sinularia cf. molesta	Soft coral	https://pubmed.ncbi.nlm.nih.gov/30572615/
	(5´Z)-5-(2´,6´-Dimethylocta-5´,7´-dienyl)-furan-3- carboxylic acid	18	Terpenes & Terpenoids	Protein tyrosine phosphatase 1B (EC 3.1.3.48)	HYDROLASES	1.24	Sinularia cf. molesta	Soft coral	https://pubmed.ncbi.nlm.nih.gov/30572615/
	7α-hydroxy-crassarosterol A	22	Steroids	Protein tyrosine phosphatase 1B (EC 3.1.3.48)	HYDROLASES	33.05	Sinularia flexibilis	Soft coral	https://pubmed.ncbi.nlm.nih.gov/25262997/
	Sinupol	12	Terpenes & Terpenoids	Protein tyrosine phosphatase 1B (EC 3.1.3.48)	HYDROLASES	63.9	Sinularia polydactyla	Soft coral	https://pubmed.ncbi.nlm.nih.gov/29587405/
	(1R,4aR,6S,8aS)-6-((2E,4E)-6-hydroxy-6-methylhepta-2,4-dien-2-yl)-4,8a-dimethyl-1,2,4a,5,6,7,8,8a-octahyronaphthalen-1-ol	13	Terpenes & Terpenoids	Protein tyrosine phosphatase 1B (EC 3.1.3.48)	HYDROLASES	75.5	Sinularia polydactyla	Soft coral	https://pubmed.ncbi.nlm.nih.gov/29587405/
	Sinulacetate	14	Terpenes & Terpenoids	Protein tyrosine phosphatase 1B (EC 3.1.3.48)	HYDROLASES	51.8	Sinularia polydactyla	Soft coral	https://pubmed.ncbi.nlm.nih.gov/29587405/
	Linardosinene I	15	Terpenes & Terpenoids	Protein tyrosine phosphatase 1B (EC 3.1.3.48)	HYDROLASES	10671	Litophyton nigrum	Soft coral	https://www.sciencedirect.com/science/article/abs/pii/S0040403921006171
	Asperdiol	29	Terpenes & Terpenoids	Acetylcholinesterase (EC 3.1.1.7)	HYDROLASES	0.358	Eunicea knighti	Soft coral	https://pubmed.ncbi.nlm.nih.gov/29863905/
	Asperdiol diacetate	30	Terpenes & Terpenoids	Acetylcholinesterase (EC 3.1.1.7)	HYDROLASES	ND	Eunicea knighti	Soft coral	https://pubmed.ncbi.nlm.nih.gov/29863905/
	8R-dihydroplexaurolone	31	Terpenes & Terpenoids	Acetylcholinesterase (EC 3.1.1.7)	HYDROLASES	ND	Eunicea knighti	Soft coral	https://pubmed.ncbi.nlm.nih.gov/29863905/
	Sarcophine	33	Terpenes & Terpenoids	Acetylcholinesterase (EC 3.1.1.7)	HYDROLASES	ND	Sarcophyton glaucum	Soft coral	https://pubmed.ncbi.nlm.nih.gov/4156432/
	Sinuketal	34	Terpenes & Terpenoids	Acetylcholinesterase (EC 3.1.1.7)	HYDROLASES	ND	Sinularia sp.	Soft coral	https://pubmed.ncbi.nlm.nih.gov/29652789/
	Crassumolide E	35	Terpenes & Terpenoids	Acetylcholinesterase (EC 3.1.1.7)	HYDROLASES	ND	Lobophytum sp.	Soft coral	https://pubmed.ncbi.nlm.nih.gov/20390110/
	Alismol	36	Terpenes & Terpenoids	HIV-1 protease (EC 3.4.23.16)	HYDROLASES	7.20	Litophyton arboreum	Soft coral	https://pubmed.ncbi.nlm.nih.gov/24336129/
	7β-acetoxy-24-methylcholesta-5-24(28)-diene-3,19-diol	37	Steroids	HIV-1 protease (EC 3.4.23.16)	HYDROLASES	4.85	Litophyton arboreum	Soft coral	https://pubmed.ncbi.nlm.nih.gov/24336129/
	erythro-N-dodecanoyl-docosasphinga-(4E,8E)-dienine	38	Terpenes & Terpenoids	HIV-1 protease (EC 3.4.23.16)	HYDROLASES	4.80	Litophyton arboreum	Soft coral	https://pubmed.ncbi.nlm.nih.gov/24336129/
	Sarcophytol M	39	Terpenes & Terpenoids	HIV-1 protease (EC 3.4.23.16)	HYDROLASES	15.7	Litophyton arboreum	Soft coral	https://pubmed.ncbi.nlm.nih.gov/24336129/
	Chimyl alcohol	40	Glyceryl ethers	HIV-1 protease (EC 3.4.23.16)	HYDROLASES	26.6	Litophyton arboreum	Soft coral	https://pubmed.ncbi.nlm.nih.gov/24336129/
	PcKuz1	―	PEPTIDES	Elastase (EC 3.4.21.11)	HYDROLASES	ND	Palythoa caribaeorum	Soft coral (Hexacorallia)	https://pubmed.ncbi.nlm.nih.gov/29285938/
	PcKuz2	―	PEPTIDES	Elastase (EC 3.4.21.11)	HYDROLASES	ND	Palythoa caribaeorum	Soft coral (Hexacorallia)	https://pubmed.ncbi.nlm.nih.gov/29285938/
	PcKuz3	―	PEPTIDES	Elastase (EC 3.4.21.11)	HYDROLASES	ND	Palythoa caribaeorum	Soft coral (Hexacorallia)	https://pubmed.ncbi.nlm.nih.gov/29285938/
	Tuaimenal A	44	Terpenes & Terpenoids	3CLpro Enzyme (EC 3.4.22.69)	HYDROLASES	21	Duva florida	Soft coral	https://pubmed.ncbi.nlm.nih.gov/35549259/
	Sarcophytonin A	45	Terpenes & Terpenoids	Ubiquitin-Proteasome system (EC 3.4.25.1)	HYDROLASES	ND	Sarcophyton trocheliophorum	Soft coral	https://pubmed.ncbi.nlm.nih.gov/30347865/
	Laevigatol A	46	Terpenes & Terpenoids	Ubiquitin-Proteasome system (EC 3.4.25.1)	HYDROLASES	ND	Sarcophyton trocheliophorum	Soft coral	https://pubmed.ncbi.nlm.nih.gov/30347865/
	Sarcophytoxide	47	Terpenes & Terpenoids	Ubiquitin-Proteasome system (EC 3.4.25.1)	HYDROLASES	ND	Sarcophyton ehrenbergi	Soft coral	https://pubmed.ncbi.nlm.nih.gov/30347865/
	Sarcophine	33	Terpenes & Terpenoids	Ubiquitin-Proteasome system (EC 3.4.25.1)	HYDROLASES	ND	Sarcophyton ehrenbergi	Soft coral	https://pubmed.ncbi.nlm.nih.gov/30347865/
	Clavinflol C	48	Terpenes & Terpenoids	Ubiquitin-Proteasome system (EC 3.4.25.1)	HYDROLASES	ND	Clavularia flava	Soft coral	https://pubmed.ncbi.nlm.nih.gov/31947850/
	Stolonidiol	49	Terpenes & Terpenoids	Ubiquitin-Proteasome system (EC 3.4.25.1)	HYDROLASES	ND	Clavularia flava	Soft coral	https://pubmed.ncbi.nlm.nih.gov/31947850/
	Stolonidiol-17-acetate	50	Terpenes & Terpenoids	Ubiquitin-Proteasome system (EC 3.4.25.1)	HYDROLASES	ND	Clavularia flava	Soft coral	https://pubmed.ncbi.nlm.nih.gov/31947850/
	Clavinflol B	51	Terpenes & Terpenoids	Ubiquitin-Proteasome system (EC 3.4.25.1)	HYDROLASES	ND	Clavularia flava	Soft coral	https://pubmed.ncbi.nlm.nih.gov/31947850/
	3β,11-dihydroxy-24-methyl-9,11-secocholest-5-en-9,23-dione	52	Steroids	Ubiquitin-Proteasome system (EC 3.4.25.1)	HYDROLASES	ND	Clavularia flava	Soft coral	https://pubmed.ncbi.nlm.nih.gov/31947850/
	3β,11-dihydroxy-24-methylene-9,11-secocholest-5-en-9,23-dione	53	Steroids	Ubiquitin-Proteasome system (EC 3.4.25.1)	HYDROLASES	ND	Clavularia flava	Soft coral	https://pubmed.ncbi.nlm.nih.gov/31947850/
	PNG 2	55	Eicosanoids	Ubiquitin-Proteasome system (EC 3.4.25.1)	HYDROLASES	ND	Telesto riisei	Soft coral	https://pubmed.ncbi.nlm.nih.gov/15056003/
	PNG 3	56	Eicosanoids	Ubiquitin-Proteasome system (EC 3.4.25.1)	HYDROLASES	ND	Telesto riisei	Soft coral	https://pubmed.ncbi.nlm.nih.gov/15056003/
	PNG 4	57	Eicosanoids	Ubiquitin-Proteasome system (EC 3.4.25.1)	HYDROLASES	ND	Telesto riisei	Soft coral	https://pubmed.ncbi.nlm.nih.gov/15056003/
	Z-PNG 4	58	Eicosanoids	Ubiquitin-Proteasome system (EC 3.4.25.1)	HYDROLASES	ND	Telesto riisei	Soft coral	https://pubmed.ncbi.nlm.nih.gov/15056003/
	PNG 6	59	Eicosanoids	Ubiquitin-Proteasome system (EC 3.4.25.1)	HYDROLASES	ND	Telesto riisei	Soft coral	https://pubmed.ncbi.nlm.nih.gov/15056003/
	Sarcoehrendin B	60	Eicosanoids	Phosphodiesterase-4 (EC 3.1.4.53)	HYDROLASES	3.7	Sarcophyton ehrenbergi	Soft coral	https://pubmed.ncbi.nlm.nih.gov/25075977/
	Sarcoehrendin D	61	Eicosanoids	Phosphodiesterase-4 (EC 3.1.4.53)	HYDROLASES	10.6	Sarcophyton ehrenbergi	Soft coral	https://pubmed.ncbi.nlm.nih.gov/25075977/
	Sarcoehrendin F	62	Eicosanoids	Phosphodiesterase-4 (EC 3.1.4.53)	HYDROLASES	12.1	Sarcophyton ehrenbergi	Soft coral	https://pubmed.ncbi.nlm.nih.gov/25075977/
	Sarcoehrendin H	63	Eicosanoids	Phosphodiesterase-4 (EC 3.1.4.53)	HYDROLASES	16.9	Sarcophyton ehrenbergi	Soft coral	https://pubmed.ncbi.nlm.nih.gov/25075977/
	Sarcoehrendin J	64	Eicosanoids	Phosphodiesterase-4 (EC 3.1.4.53)	HYDROLASES	7.2	Sarcophyton ehrenbergi	Soft coral	https://pubmed.ncbi.nlm.nih.gov/25075977/
	9α,15α-diacetoxy-11α-hydroxy-5Z,13E-prostadienoic acid methyl ester	65	Eicosanoids	Phosphodiesterase-4 (EC 3.1.4.53)	HYDROLASES	4.7	Sarcophyton ehrenbergi	Soft coral	https://pubmed.ncbi.nlm.nih.gov/25075977/
	(5Z,9α,11α,13E,15S)-11,15-bis(acetoxy)-9-hydroxyprosta-5,13-dien-1-oic acid methyl ester	66	Eicosanoids	Phosphodiesterase-4 (EC 3.1.4.53)	HYDROLASES	5.5	Sarcophyton ehrenbergi	Soft coral	https://pubmed.ncbi.nlm.nih.gov/25075977/
	9,11,15-triacetoxy PGF2α methyl ester	67	Eicosanoids	Phosphodiesterase-4 (EC 3.1.4.53)	HYDROLASES	1.4	Sarcophyton ehrenbergi	Soft coral	https://pubmed.ncbi.nlm.nih.gov/25075977/
	Sinulacrassin B	74	Terpenes & Terpenoids	α-glucosidase (EC 3.2.1.207)	HYDROLASES	10.65	Sinularia crassa	Soft coral	https://pubmed.ncbi.nlm.nih.gov/32980673/
	S-(+)-cembrane A	75	Terpenes & Terpenoids	α-glucosidase (EC 3.2.1.207)	HYDROLASES	30.31	Sinularia crassa	Soft coral	https://pubmed.ncbi.nlm.nih.gov/32980673/
	methyl (1S, 4S, 5R, 9S9-4-((Z)-4-(3,3-dimethyloxiran-2-yl-)-1-hydrioxybut-2-en-2-yl)-1-methyl-6-methylene-10-oxabicyclo[7.1.0]decane-5-carboxylate	76	Terpenes & Terpenoids	Histone deacetylase 6 (EC3.5.1.98)	HYDROLASES	80	Xenia elongata	Soft coral	https://pubmed.ncbi.nlm.nih.gov/24562393/
	24-methylenecholest-5-ene-3β,7β, 16β-triol-3-O-α-l-fucopyranoside	83	Steroids	5α-Reductase (EC 1.3.1.22)	OXIDOREDUCTASES	ND	Sinularia crassa Tixier–Durivaul Sinularia gravis Tixier–Durivault Sinularia sp.	Soft coral	https://pubmed.ncbi.nlm.nih.gov/15246773/
	24-methylenecholest-5-ene-3β,7β, 16β-diol-3-O-α-l-fucopyranoside	84	Steroids	5α-Reductase (EC 1.3.1.22)	OXIDOREDUCTASES	ND	Sinularia sp. Cladiella sp.	Soft coral	https://pubmed.ncbi.nlm.nih.gov/15246773/
	(24S)-24-methylcholestane- 3β,5α,6β,7β-tetrol	85	Steroids	5α-Reductase (EC 1.3.1.22)	OXIDOREDUCTASES	ND	Lobophytum crassum	Soft coral	https://pubmed.ncbi.nlm.nih.gov/15246773/
	(24S)-24-methylcholestane-3β,5α,6β,25-tetrol	86	Steroids	5α-Reductase (EC 1.3.1.22)	OXIDOREDUCTASES	ND	Lobophytum sp.	Soft coral	https://pubmed.ncbi.nlm.nih.gov/15246773/
	Lemnabourside	87	Terpenes & Terpenoids	5α-Reductase (EC 1.3.1.22)	OXIDOREDUCTASES	250	Nephthea chabroli	Soft coral	https://pubmed.ncbi.nlm.nih.gov/11837251/
	12(S)-hydroperoxylsarcoph-10-ene	88	Terpenes & Terpenoids	Cytochrome P450 1A (EC 1.14.14.1)	OXIDOREDUCTASES	2.7	Sarcophyton glaucum	Soft coral	https://pubmed.ncbi.nlm.nih.gov/22363231/
	8-epi-sarcophinone	89	Terpenes & Terpenoids	Cytochrome P450 1A (EC 1.14.14.1)	OXIDOREDUCTASES	3.7	Sarcophyton glaucum	Soft coral	https://pubmed.ncbi.nlm.nih.gov/22363231/
	ent-sarcophine	90	Terpenes & Terpenoids	Cytochrome P450 1A (EC 1.14.14.1)	OXIDOREDUCTASES	3.4	Sarcophyton glaucum	Soft coral	https://pubmed.ncbi.nlm.nih.gov/22363231/
	4-(phenylsulfanyl)butan-2-one	91	Ketones	Tyrosinase (EC 1.14.18.1)	OXIDOREDUCTASES	34.5*	Cladiella australis	Soft coral	https://pubmed.ncbi.nlm.nih.gov/26343635/
	12β-acetoxyergost-5-ene-3β,11β,16-triol	92	Steroids	Tyrosine kinase p56lck (EC 2.7.10.2)	TRANSFERASES	ND	Capnella lacertiliensis	Soft coral	https://pubmed.ncbi.nlm.nih.gov/12608844/
	11β-acetoxyergost-5-ene-3β,12β,16-triol	93	Steroids	Tyrosine kinase p56lck (EC 2.7.10.2)	TRANSFERASES	ND	Capnella lacertiliensis	Soft coral	https://pubmed.ncbi.nlm.nih.gov/12608844/
	3,4-epoxy,13-oxo,7E,11Z,15-cembratriene	94	Terpenes & Terpenoids	IKKbeta kinase (EC 2.7.11.10)	TRANSFERASES	ND	Sarcophyton sp.	Soft coral	https://pubmed.ncbi.nlm.nih.gov/19445900/
	3,4-epoxy,13-oxo,7E,11E,15-cembratriene	95	Terpenes & Terpenoids	IKKbeta kinase (EC 2.7.11.10)	TRANSFERASES	ND	Sarcophyton sp.	Soft coral	https://pubmed.ncbi.nlm.nih.gov/19445900/
	Pachycladin A	97	Terpenes & Terpenoids	Epidermal growth factor receptor kinase (EC 2.7.10.1)	TRANSFERASES	ND	Cladiella pachyclados	Soft coral	https://pubmed.ncbi.nlm.nih.gov/27940262/
	Sinularamide A	107	Terpenes & Terpenoids	Casitas B-lineage lymphoma proto-oncogene B (EC 2.3.2.27)	TRANSFERASES	ND	Sinularia sp.	Soft coral	https://pubmed.ncbi.nlm.nih.gov/34038132/
	Sinularamide B	108	Terpenes & Terpenoids	Casitas B-lineage lymphoma proto-oncogene B (EC 2.3.2.27)	TRANSFERASES	ND	Sinularia sp.	Soft coral	https://pubmed.ncbi.nlm.nih.gov/34038132/
	Sinularamide C	109	Terpenes & Terpenoids	Casitas B-lineage lymphoma proto-oncogene B (EC 2.3.2.27)	TRANSFERASES	6.5	Sinularia sp.	Soft coral	https://pubmed.ncbi.nlm.nih.gov/34038132/
	Sinularamide D	110	Terpenes & Terpenoids	Casitas B-lineage lymphoma proto-oncogene B (EC 2.3.2.27)	TRANSFERASES	ND	Sinularia sp.	Soft coral	https://pubmed.ncbi.nlm.nih.gov/34038132/
	Sinularamide E	111	Terpenes & Terpenoids	Casitas B-lineage lymphoma proto-oncogene B (EC 2.3.2.27)	TRANSFERASES	ND	Sinularia sp.	Soft coral	https://pubmed.ncbi.nlm.nih.gov/34038132/
	Sinularamide F	112	Terpenes & Terpenoids	Casitas B-lineage lymphoma proto-oncogene B (EC 2.3.2.27)	TRANSFERASES	ND	Sinularia sp.	Soft coral	https://pubmed.ncbi.nlm.nih.gov/34038132/
	Sinularamide G	113	Terpenes & Terpenoids	Casitas B-lineage lymphoma proto-oncogene B (EC 2.3.2.27)	TRANSFERASES	ND	Sinularia sp.	Soft coral	https://pubmed.ncbi.nlm.nih.gov/34038132/
	1aR,4E,8E,11S,11aR,14aS,14bS)-1a,5,9,14a-tetramethyl-12-methylene-13-oxo-1a,2,3,6,7,10,11,11a,12,13,14a,14b-dodecahydrooxireno[2',3':13,14]cyclotetradeca[1,2-b]furan-11-yl acetate	114	Terpenes & Terpenoids	Farnesyl Protein Transferase (EC 2.5.1.58)	TRANSFERASES	0.15	Lobophytum cristagalli	Soft coral	https://www.sciencedirect.com/science/article/abs/pii/0960894X96001424
	Acylspermidines A	120	Polyamines	H (+)-pyrophosphatase (EC 7.1.3.1)	TRANSLOCASES	ND	Sinularia sp.	Soft coral	https://pubmed.ncbi.nlm.nih.gov/12869538/
	Acylspermidines B	121	Polyamines	H (+)-pyrophosphatase (EC 7.1.3.1)	TRANSLOCASES	ND	Sinularia sp.	Soft coral	https://pubmed.ncbi.nlm.nih.gov/12869538/
	Acylspermidines C	122	Polyamines	H (+)-pyrophosphatase (EC 7.1.3.1)	TRANSLOCASES	ND	Sinularia sp.	Soft coral	https://pubmed.ncbi.nlm.nih.gov/12869538/
	Acylspermidines D	123	Polyamines	H (+)-pyrophosphatase (EC 7.1.3.1)	TRANSLOCASES	ND	Sinularia sp.	Soft coral	https://pubmed.ncbi.nlm.nih.gov/12869538/
	Acylspermidines E	124	Polyamines	H (+)-pyrophosphatase (EC 7.1.3.1)	TRANSLOCASES	ND	Sinularia sp.	Soft coral	https://pubmed.ncbi.nlm.nih.gov/12869538/

## Sheet: Gorgonians
	Table S3. Dataset of enzyme inhibitors isolated from gorgonians.
	This table contains Compound name, Compound Number, Structural Class, Target Enzyme, IC50 value, Source Organism, Organism Classification and the corresponding Reference for each inhibitor. The number of each compound is as in the main text. Structural and Enzyme Class are as in Figure 1. IC50 values are expressed in (μM).
	Inhibitor	Inhibitor number	Structural class	Target Enzyme	Enzyme Class	IC50 (μM)	Source Organism	Organism Cassification	Reference
	Lipidyl pseudopterane A	23	Terpenes & Terpenoids	Protein tyrosine phosphatase 1B (EC 3.1.3.48)	HYDROLASES	711	Pseudopterogorgia acerosa	Gorgonian	https://pubmed.ncbi.nlm.nih.gov/19061360/
	Lipidyl pseudopterane B	24	Terpenes & Terpenoids	Protein tyrosine phosphatase 1B (EC 3.1.3.48)	HYDROLASES	ND	Pseudopterogorgia acerosa	Gorgonian	https://pubmed.ncbi.nlm.nih.gov/19061360/
	Lipidyl pseudopterane C	25	Terpenes & Terpenoids	Protein tyrosine phosphatase 1B (EC 3.1.3.48)	HYDROLASES	ND	Pseudopterogorgia acerosa	Gorgonian	https://pubmed.ncbi.nlm.nih.gov/19061360/
	Lipidyl pseudopterane D	26	Terpenes & Terpenoids	Protein tyrosine phosphatase 1B (EC 3.1.3.48)	HYDROLASES	ND	Pseudopterogorgia acerosa	Gorgonian	https://pubmed.ncbi.nlm.nih.gov/19061360/
	Lipidyl pseudopterane E	27	Terpenes & Terpenoids	Protein tyrosine phosphatase 1B (EC 3.1.3.48)	HYDROLASES	ND	Pseudopterogorgia acerosa	Gorgonian	https://pubmed.ncbi.nlm.nih.gov/19061360/
	Lipidyl pseudopterane F	28	Terpenes & Terpenoids	Protein tyrosine phosphatase 1B (EC 3.1.3.48)	HYDROLASES	ND	Pseudopterogorgia acerosa	Gorgonian	https://pubmed.ncbi.nlm.nih.gov/19061360/
	14-acetoxycrassine	32	Terpenes & Terpenoids	Acetylcholinesterase (EC 3.1.1.7)	HYDROLASES	1.40	Pseudoplexaura porosa	Gorgonian	https://pubmed.ncbi.nlm.nih.gov/29863905/
	(15R)-PGE2	41	Eicosanoids	Elastase (EC 3.4.21.11)	HYDROLASES	ND	Plexaura homomalla	Gorgonian	https://pubmed.ncbi.nlm.nih.gov/24118067/
	(15R)-PGA2	42	Eicosanoids	Elastase (EC 3.4.21.11)	HYDROLASES	ND	Plexaura homomalla	Gorgonian	https://pubmed.ncbi.nlm.nih.gov/24118067/
	(15R)-OAc-PGA2	43	Eicosanoids	Elastase (EC 3.4.21.11)	HYDROLASES	ND	Plexaura homomalla	Gorgonian	https://pubmed.ncbi.nlm.nih.gov/24118067/
	Methyl (2R,3S,8S,9R,E)-8-hydroxy-15-methoxy-5-oxo-2,9-di(prop-1-en-2-yl)-4,14-dioxatricyclo [9.2.1.13,6] pentadeca-1(13),6,11-triene-12-carboxylate	54	Terpenes & Terpenoids	Ubiquitin-Proteasome system (EC 3.4.25.1)	HYDROLASES	9.77	Pseudopterogorgia acerosa	Gorgonian	https://pubmed.ncbi.nlm.nih.gov/30301161/
	Malonganenone L	68	Alkaloids	Phosphodiesterase-4 (EC 3.1.4.53)	HYDROLASES	8.5	Echinogorgia pseudossapo	Gorgonian	https://pubmed.ncbi.nlm.nih.gov/24473168/
	Malonganenone M	69	Alkaloids	Phosphodiesterase-4 (EC 3.1.4.53)	HYDROLASES	ND	Echinogorgia pseudossapo	Gorgonian	https://pubmed.ncbi.nlm.nih.gov/24473168/
	Malonganenone N	70	Alkaloids	Phosphodiesterase-4 (EC 3.1.4.53)	HYDROLASES	ND	Echinogorgia pseudossapo	Gorgonian	https://pubmed.ncbi.nlm.nih.gov/24473168/
	Malonganenone O	71	Alkaloids	Phosphodiesterase-4 (EC 3.1.4.53)	HYDROLASES	ND	Echinogorgia pseudossapo	Gorgonian	https://pubmed.ncbi.nlm.nih.gov/24473168/
	Malonganenone P	72	Alkaloids	Phosphodiesterase-4 (EC 3.1.4.53)	HYDROLASES	ND	Echinogorgia pseudossapo	Gorgonian	https://pubmed.ncbi.nlm.nih.gov/24473168/
	Malonganenone Q	73	Alkaloids	Phosphodiesterase-4 (EC 3.1.4.53)	HYDROLASES	20.3	Echinogorgia pseudossapo	Gorgonian	https://pubmed.ncbi.nlm.nih.gov/24473168/
	Euplexide A	77	Hydroquinones	Phospholipase A2 (EC 3.1.1.4)	HYDROLASES	ND	Euplexaura anastomosans	Gorgonian	https://pubmed.ncbi.nlm.nih.gov/11674274/
	Euplexide B	78	Hydroquinones	Phospholipase A2 (EC 3.1.1.4)	HYDROLASES	ND	Euplexaura anastomosans	Gorgonian	https://pubmed.ncbi.nlm.nih.gov/11674274/
	Euplexide F	79	Hydroquinones	Phospholipase A2 (EC 3.1.1.4)	HYDROLASES	ND	Euplexaura anastomosans	Gorgonian	https://pubmed.ncbi.nlm.nih.gov/11561449/
	Euplexide G	80	Hydroquinones	Phospholipase A2 (EC 3.1.1.4)	HYDROLASES	ND	Euplexaura anastomosans	Gorgonian	https://pubmed.ncbi.nlm.nih.gov/11561449/
	7α,8α-epoxy-3β,5α,6α-trihydroxycholestane	81	Steroids	Phospholipase A2 (EC 3.1.1.4)	HYDROLASES	ND	Acabaria Undulata	Gorgonian	https://pubs.acs.org/doi/10.1021/np960173v
	24-methyl-7α,8α-epoxy-3β,5α,6α-trihydroxycholest-22-ene	82	Steroids	Phospholipase A2 (EC 3.1.1.4)	HYDROLASES	ND	Acabaria Undulata	Gorgonian	https://pubs.acs.org/doi/10.1021/np960173v
	Astaxanthin	96	Terpenes & Terpenoids	IKKbeta kinase (EC 2.7.11.10)	TRANSFERASES	ND	Subergorgia sp.	Gorgonian	https://pubmed.ncbi.nlm.nih.gov/19445900/
	2S,4aS,5S,6S,8aS)-6-hydroxy-2-((1S,2R,3R)-3-((2R,E)-5-hydroxy-4,5,6-trimethylhept-3-en-2-yl)-2-(2-hydroxyethyl)-2-methylcyclopentyl)-5,8a-dimethyloctahydronaphthalen-1(2H)-one	98	Steroids	Protein kinase C (EC 2.7.11.13)	TRANSFERASES	NA	Pseudopterogorgia sp.	Gorgonian	https://www.sciencedirect.com/science/article/abs/pii/004040209400962T
	(2S,4aS,5S,6S,8aS)-6-hydroxy-2-((1S,2R,3R)-2-(2-hydroxyethyl)-2-methyl-3-((2R,5R,E)-4,5,6-trimethylhept-3-en-2-yl)cyclopentyl)-5,8a-dimethyloctahydronaphthalen-1(2H)-one	99	Steroids	Protein kinase C (EC 2.7.11.13)	TRANSFERASES	NA	Pseudopterogorgia sp.	Gorgonian	https://www.sciencedirect.com/science/article/abs/pii/004040209400962T
	3β, 11, 24-trihidroxy, 9,11-secogorgos-5-en-9-one	100	Steroids	Protein kinase C (EC 2.7.11.13)	TRANSFERASES	NA	Pseudopterogorgia sp.	Gorgonian	https://www.sciencedirect.com/science/article/abs/pii/004040209400962T
	Calicoferol A	101	Terpenes & Terpenoids	RAC-alpha serine/threonine-protein kinase Anaplastic lymphoma kinase AMPK‑related protein kinase 5 Aurora-B AXL receptor tyrosine kinase Focal adhesion kinase Insulin-like growth factor 1 receptor tyrosine kinase MAP kinase 1 MET Receptor Tyrosine Kinase NIMA Related Kinase 2 NIMA Related Kinase 6 Serine/threonine-protein kinase PIM-1 Serine/threonine-protein kinase PLK1 Serine/threonine-protein …	TRANSFERASES	9.33 (ALK), 38.1 (Aurora-B), 21.9 (AXL), 16.9 (FAK), 3.16 (IGF-1R), 34.0 (MET wt), 2.40 (SRC), 4.95 (VEGF-R2)	Astrogorgia sp.	Gorgonian	https://pubmed.ncbi.nlm.nih.gov/21982797/
	Calicoferol E	102	Terpenes & Terpenoids	RAC-alpha serine/threonine-protein kinase Anaplastic lymphoma kinase AMPK‑related protein kinase 5 Aurora-B AXL receptor tyrosine kinase Focal adhesion kinase Insulin-like growth factor 1 receptor tyrosine kinase MAP kinase 1 MET Receptor Tyrosine Kinase NIMA Related Kinase 2 NIMA Related Kinase 6 Serine/threonine-protein kinase PIM-1 Serine/threonine-protein kinase PLK1 Serine/threonine-protein …	TRANSFERASES	4.14 (ALK), 14.7 (AXL), 9.92 (FAK), 2.42 (IGF-1R), 47.7 (MET wt), 2.24 (SRC), 4.60 (VEGF-R2)	Astrogorgia sp.	Gorgonian	https://pubmed.ncbi.nlm.nih.gov/21982797/
	24-exomethylenecalicoferol E	103	Terpenes & Terpenoids	RAC-alpha serine/threonine-protein kinase Anaplastic lymphoma kinase AMPK‑related protein kinase 5 Aurora-B AXL receptor tyrosine kinase Focal adhesion kinase Insulin-like growth factor 1 receptor tyrosine kinase MAP kinase 1 MET Receptor Tyrosine Kinase NIMA Related Kinase 2 NIMA Related Kinase 6 Serine/threonine-protein kinase PIM-1 Serine/threonine-protein kinase PLK1 Serine/threonine-protein …	TRANSFERASES	4.36 (ALK), 20.2 (AXL), 10.7 (FAK), 2.30 (IGF-1R), 27.5 (MET wt), 1.48 (SRC), 4.85 (VEGF-R2)	Astrogorgia sp.	Gorgonian	https://pubmed.ncbi.nlm.nih.gov/21982797/
	9β-hydroxy-9,10-secosteroid astrogorgol F	104	Steroids	RAC-alpha serine/threonine-protein kinase Anaplastic lymphoma kinase AMPK‑related protein kinase 5 Aurora-B AXL receptor tyrosine kinase Focal adhesion kinase Insulin-like growth factor 1 receptor tyrosine kinase MAP kinase 1 MET Receptor Tyrosine Kinase NIMA Related Kinase 2 NIMA Related Kinase 6 Serine/threonine-protein kinase PIM-1 Serine/threonine-protein kinase PLK1 Serine/threonine-protein …	TRANSFERASES	4.73 (ALK), 32.6 (AXL), 9.63 (FAK), 2.46 (IGF-1R), 71.5 (MET wt), 2.17 (SRC), 6.01 (VEGF-R2)	Astrogorgia sp.	Gorgonian	https://pubmed.ncbi.nlm.nih.gov/21982797/
	9α-hydroxy-9,10-secosteroid astrogorgiadiol	105	Steroids	RAC-alpha serine/threonine-protein kinase Anaplastic lymphoma kinase AMPK‑related protein kinase 5 Aurora-B AXL receptor tyrosine kinase Focal adhesion kinase Insulin-like growth factor 1 receptor tyrosine kinase MAP kinase 1 MET Receptor Tyrosine Kinase NIMA Related Kinase 2 NIMA Related Kinase 6 Serine/threonine-protein kinase PIM-1 Serine/threonine-protein kinase PLK1 Serine/threonine-protein …	TRANSFERASES	7.55 (ALK), 25.1 (Aurora-B), 16.9 (AXL), 13.2 (FAK), 2.77 (IGF-1R), 48.9 (MEK1 wt), 78.0 (MET wt), 1.91 (SRC), 4.35 (VEGF-R2)	Astrogorgia sp.	Gorgonian	https://pubmed.ncbi.nlm.nih.gov/21982797/
	Malonganenone D	106	Alkaloids	c-MET Receptor Tyrosine Kinase	TRANSFERASES	ND	Euplexaura robusta	Gorgonian	https://pubmed.ncbi.nlm.nih.gov/23081922/
	15(S)-PGA2	115	Eicosanoids	Glutathione S-transferase (EC 2.5.1.18)	TRANSFERASES	75.4	Plexaura homomalla	Gorgonian	https://pubmed.ncbi.nlm.nih.gov/20052279/
	15(R)-15-methyl PGA2	116	Eicosanoids	Glutathione S-transferase (EC 2.5.1.18)	TRANSFERASES	136.7	Plexaura homomalla	Gorgonian	https://pubmed.ncbi.nlm.nih.gov/20052279/
	15(S)-PGE2	117	Eicosanoids	Glutathione S-transferase (EC 2.5.1.18)	TRANSFERASES	312.2	Plexaura homomalla	Gorgonian	https://pubmed.ncbi.nlm.nih.gov/20052279/
	15(R)-PGE2	118	Eicosanoids	Glutathione S-transferase (EC 2.5.1.18)	TRANSFERASES	ND	Plexaura homomalla	Gorgonian	https://pubmed.ncbi.nlm.nih.gov/20052279/
	15(S)-PGF2a	119	Eicosanoids	Glutathione S-transferase (EC 2.5.1.18)	TRANSFERASES	334.6	Plexaura homomalla	Gorgonian	https://pubmed.ncbi.nlm.nih.gov/20052279/
